# Supplementary material for: What Is Currently Known about Intramedullary Spinal Cord Abscess among Children? A Concise Review
Source: J Clin Med. 2022 Aug 4;11(15):4549. doi: 10.3390/jcm11154549 (PMC9369492; doi:10.3390/jcm11154549)
Supplement: Supplementary file 1 [file jcm-11-04549-s001.zip]

Archive with 1 entries (1 files):
- jcm-1793051-supplementary.pdf
